# Supplementary material for: Endoscopic Ultrasound-Guided Gallbladder Drainage versus Percutaneous Gallbladder Drainage for Acute Cholecystitis: A Systematic Review and Meta-Analysis
Source: Diagnostics (Basel). 2023 Feb 9;13(4):657. doi: 10.3390/diagnostics13040657 (PMC9954901; doi:10.3390/diagnostics13040657)
Supplement: Supplementary file 1 [file diagnostics-13-00657-s001.zip]

Archive with 1 entries (1 files):
- diagnostics-2063099-supplementary.pdf
